# Supplementary material for: Bidirectional effects of oral anticoagulants on gut microbiota in patients with atrial fibrillation
Source: Front Cell Infect Microbiol. 2023 Mar 24;13:1038472. doi: 10.3389/fcimb.2023.1038472 (PMC10080059; doi:10.3389/fcimb.2023.1038472)
Supplement: Supplementary file 4 [file DataSheet_1.xlsx]

## Sheet: Supplementary Table S1
Supplementary Table S1:Sequence quality control results
Sample	Group	Raw_Tags	Raw_Bases	Valid_Tags	Valid_Bases	Valid%	Q20%	Q30%	GC%
AF_OAC1	AF_OAC	65434	32.72M	59019	24.33M	90.2	97.23	92.14	53.07
AF_OAC2	AF_OAC	60913	30.46M	55263	22.71M	90.72	97.42	92.82	52.34
AF_OAC3	AF_OAC	53000	26.50M	46090	19.27M	86.96	96.88	91.88	51.43
AF_OAC4	AF_OAC	59135	29.57M	53402	22.15M	90.31	97.39	92.84	52.62
AF_OAC5	AF_OAC	87879	43.94M	63133	26.18M	71.84	97.65	93.21	52.52
AF_OAC6	AF_OAC	80882	40.44M	63189	26.22M	78.12	97.57	93.18	53.91
AF_OAC7	AF_OAC	84580	42.29M	63717	26.87M	75.33	96.37	90	54.75
AF_OAC8	AF_OAC	51070	25.54M	47054	19.36M	92.14	97.28	92.61	52.43
AF_OAC9	AF_OAC	80192	40.10M	66291	27.92M	82.67	97.37	92.52	53.93
AF_OAC10	AF_OAC	81713	40.86M	66618	27.40M	81.53	97.73	93.49	55.03
AF_OAC11	AF_OAC	81157	40.58M	59538	24.65M	73.36	97.37	92.76	52.44
AF_OAC12	AF_OAC	83191	41.60M	63677	26.60M	76.54	97.46	92.96	53.82
AF_OAC13	AF_OAC	61211	30.61M	55592	22.83M	90.82	97.31	92.37	52.37
AF_OAC14	AF_OAC	86912	43.46M	64378	26.77M	74.07	96.48	90.28	52.44
AF_OAC15	AF_OAC	85425	42.71M	67395	28.56M	78.89	96.26	89.62	52.48
AF_OAC16	AF_OAC	52367	26.18M	48162	20.00M	91.97	97.21	92.21	53.11
AF_OAC17	AF_OAC	82499	41.25M	59892	25.04M	72.6	96.68	90.67	52.33
AF_OAC18	AF_OAC	83141	41.57M	70899	29.51M	85.28	97.22	92.08	53.48
AF_OAC19	AF_OAC	82439	41.22M	69839	29.09M	84.72	97.27	92.42	53.4
AF_OAC20	AF_OAC	87407	43.70M	66453	27.57M	76.03	97.24	92.34	55.05
AF_OAC21	AF_OAC	84326	42.16M	62026	25.83M	73.56	97.74	93.33	53.5
AF_OAC22	AF_OAC	81677	40.84M	57420	23.72M	70.3	96.95	91.29	53.33
AF_OAC23	AF_OAC	85929	42.96M	71621	30.37M	83.35	97.74	93.44	54.38
AF_OAC24	AF_OAC	81052	40.53M	60135	25.25M	74.19	97.36	92.44	53.51
AF_OAC25	AF_OAC	65394	32.70M	60303	24.94M	92.21	97.77	93.51	51.93
AF_OAC26	AF_OAC	84160	42.08M	68862	28.77M	81.82	97.74	93.51	54.02
AF_OAC27	AF_OAC	62100	31.05M	56675	23.37M	91.26	97.71	93.44	51.44
AF_OAC28	AF_OAC	58910	29.45M	52207	21.90M	88.62	97.38	92.69	52.9
AF_OAC29	AF_OAC	81650	40.83M	69787	29.29M	85.47	97.79	93.68	53.41
AF_OAC30	AF_OAC	59800	29.90M	51197	21.06M	85.61	96.3	89.83	52.69
AF_OAC31	AF_OAC	59896	29.95M	53057	22.43M	88.58	96.07	89.29	54.24
AF_OAC32	AF_OAC	65395	32.70M	57647	24.10M	88.15	96.22	89.52	53.08
AF_OAC33	AF_OAC	83490	41.74M	64679	27.23M	77.47	97.38	92.56	53.39
AF_OAC34	AF_OAC	62810	31.41M	55191	23.00M	87.87	96.88	91.39	53.76
AF_OAC35	AF_OAC	84070	42.03M	66932	27.38M	79.61	97.66	93.38	52.62
AF_OAC36	AF_OAC	60888	30.44M	54446	22.60M	89.42	97.08	91.99	51.57
AF_OAC37	AF_OAC	81524	40.76M	57925	24.10M	71.05	96.13	89.62	51.68
AF_OAC38	AF_OAC	87556	43.78M	61375	25.97M	70.1	96.53	90.45	52.76
AF_OAC39	AF_OAC	81177	40.59M	64084	26.74M	78.94	97.28	92.42	53.27
AF_OAC40	AF_OAC	57378	28.69M	51477	21.30M	89.72	96.68	90.97	52.4
AF_OAC41	AF_OAC	84673	42.34M	64997	27.00M	76.76	97.47	92.88	54.89
AF_OAC42	AF_OAC	63970	31.98M	57698	24.01M	90.2	97.11	92.09	49.79
AF1	AF	60942	30.47M	55641	23.21M	91.3	97	91.94	53.59
AF2	AF	87360	43.68M	65124	27.22M	74.55	97.69	93.3	53.29
AF3	AF	84984	42.49M	61051	25.72M	71.84	97.42	92.79	54.57
AF4	AF	56787	28.39M	47599	19.80M	83.82	96.03	89.09	51.51
AF5	AF	83521	41.76M	63521	26.64M	76.05	97.05	91.65	52.17
AF6	AF	63308	31.65M	55464	22.70M	87.61	94.82	86.34	53.69
AF7	AF	83396	41.70M	62304	25.72M	74.71	97.26	92.22	55.13
AF8	AF	84711	42.36M	68871	28.73M	81.3	97.2	92.18	53.59
AF9	AF	86228	43.11M	62525	26.14M	72.51	97.32	92.52	52.76
AF10	AF	84714	42.36M	68506	28.54M	80.87	97.56	93.12	53.34
AF11	AF	84845	42.42M	62209	25.71M	73.32	97.36	92.78	53.55
AF12	AF	85294	42.65M	60290	25.27M	70.68	96.66	90.72	53.42
AF13	AF	63991	32.00M	59265	24.35M	92.61	97.47	92.89	51.74
AF14	AF	84696	42.35M	74774	31.12M	88.29	96.74	91.22	52.24
AF15	AF	66167	33.08M	60266	24.80M	91.08	97.48	92.96	52.68
AF16	AF	81137	40.57M	65550	27.26M	80.79	97.5	93.05	53.47
AF17	AF	63140	31.57M	56719	23.29M	89.83	97.44	92.91	53.76
AF18	AF	87096	43.55M	68055	28.81M	78.14	97.64	93.3	54.53
AF19	AF	67410	33.70M	59438	24.90M	88.17	96.71	90.94	52.43
AF20	AF	66777	33.39M	57870	24.05M	86.66	96.71	90.83	53.17
AF21	AF	80627	40.31M	59436	24.45M	73.72	97.52	92.95	50.92
AF22	AF	87413	43.71M	61466	25.75M	70.32	96.92	91.35	52.62
AF23	AF	58306	29.15M	50960	21.11M	87.4	97.08	92.14	52.33
AF24	AF	81297	40.65M	66263	28.16M	81.51	97.28	92.58	56.06
AF25	AF	65348	32.67M	57570	23.82M	88.1	97.24	92.42	53.49
AF26	AF	81520	40.76M	69410	28.76M	85.14	95.54	88.13	52.51
AF27	AF	81461	40.73M	68831	28.03M	84.5	97.46	92.7	50.35
AF28	AF	77646	38.82M	67641	27.91M	87.11	97.48	92.9	53.08
AF29	AF	80380	40.19M	67824	28.20M	84.38	97.41	92.68	52.46
AF30	AF	84942	42.47M	70979	28.90M	83.56	96.91	91.24	52.45
AF31	AF	60158	30.08M	54506	22.62M	90.6	97.32	92.59	51.9
AF32	AF	80235	40.12M	68263	28.27M	85.08	94.49	85.92	52.2
AF33	AF	80611	40.31M	61357	25.24M	76.11	95.06	87.09	52
AF34	AF	81607	40.80M	61349	25.65M	75.18	97.1	91.85	51.86
AF35	AF	82335	41.17M	60938	25.32M	74.01	95.01	87.13	51.4
AF36	AF	61229	30.61M	54603	22.66M	89.18	96.67	91.02	51.45
AF37	AF	87082	43.54M	64524	26.49M	74.1	96.72	90.95	52.33
AF38	AF	83018	41.51M	62638	25.96M	75.45	97.15	92.08	51.62
AF39	AF	52652	26.33M	47473	19.72M	90.16	96.87	91.63	50.58
AF40	AF	87668	43.83M	71062	29.62M	81.06	94.19	85.25	52.25
AF41	AF	83335	41.67M	68505	28.75M	82.2	96.36	90	53.35
AF42	AF	83158	41.58M	69621	28.94M	83.72	97.42	92.71	53.21
AF43	AF	83064	41.53M	68982	28.42M	83.05	97.46	92.71	51.48
AF44	AF	62120	31.06M	55434	22.80M	89.24	97.16	92.16	53.14
AF45	AF	56156	28.08M	49795	20.30M	88.67	96.74	91.05	54.9
AF46	AF	82542	41.27M	58544	24.49M	70.93	96.95	91.71	52.65
AF47	AF	55271	27.64M	49965	20.47M	90.4	97.12	92.15	52.52
control1	control	83494	41.75M	66769	27.30M	79.97	94.57	85.87	53.13
control2	control	82991	41.50M	70491	29.05M	84.94	96.14	89.37	52.75
control3	control	83640	41.82M	72995	30.13M	87.27	97.38	92.5	52.68
control4	control	81527	40.76M	63194	25.99M	77.51	97.34	92.48	55.36
control5	control	80811	40.41M	71238	29.55M	88.15	97.03	91.74	53.45
control6	control	84483	42.24M	71350	29.40M	84.45	97.14	91.87	56.75
control7	control	81453	40.73M	66235	27.42M	81.32	97.5	92.94	55.2
control8	control	84594	42.30M	69138	28.54M	81.73	97.68	93.35	55.71
control9	control	83050	41.52M	70155	29.03M	84.47	94.72	86.38	53.02
control10	control	58989	29.49M	51907	21.54M	87.99	95.46	87.95	51.3
control11	control	87755	43.88M	68367	28.05M	77.91	97.08	91.69	52.18
control12	control	87943	43.97M	72491	30.38M	82.43	97.15	91.97	53.88
control13	control	86736	43.37M	67852	28.30M	78.23	95.26	87.33	53.76
control14	control	84329	42.16M	59288	24.57M	70.31	97.03	91.73	53.23
control15	control	80149	40.07M	66808	27.90M	83.35	97.04	91.62	52.91
control16	control	70118	35.06M	60554	25.68M	86.36	94.23	85.38	55.03
control17	control	81660	40.83M	73603	30.99M	90.13	97.7	93.28	54.19
control18	control	75026	37.51M	66731	27.72M	88.94	97.75	93.42	54.09
control19	control	82377	41.19M	69284	28.58M	84.11	97.34	92.32	51.47
control20	control	87873	43.94M	72479	29.88M	82.48	97	91.39	51.46
control21	control	86828	43.41M	66238	27.11M	76.29	97.53	92.97	52.77
control22	control	86665	43.33M	76270	31.59M	88.01	97.74	93.41	52.16
control23	control	81657	40.83M	70101	29.01M	85.85	94.81	86.57	52.88
control24	control	73532	36.77M	64811	26.89M	88.14	94.91	86.89	53.1
control25	control	64792	32.40M	58747	24.31M	90.67	97.13	92	53.6
control26	control	82991	41.50M	60741	24.96M	73.19	97.32	92.38	53.29
control27	control	82885	41.44M	61596	25.38M	74.32	96.98	91.53	53.24
control28	control	83745	41.87M	63482	26.16M	75.8	95.97	88.95	51.17
control29	control	64101	32.05M	57786	23.83M	90.15	97.45	92.8	52.05
control30	control	81755	40.88M	61813	25.64M	75.61	97.44	92.55	53.4
control31	control	78599	39.30M	55107	22.70M	70.11	90.59	78	53.04
control32	control	82282	41.14M	72620	30.34M	88.26	96.33	90	56.25
control33	control	83662	41.83M	63439	25.96M	75.83	97.31	92.49	52.52
control34	control	86149	43.07M	75486	31.56M	87.62	97.28	92.38	56.4
control35	control	83652	41.83M	68491	28.29M	81.88	96.68	90.82	52.23
control36	control	80618	40.31M	64942	26.82M	80.56	96.68	90.76	52.35
control37	control	80960	40.48M	67664	27.58M	83.58	97.4	92.72	54.04
control38	control	82186	41.09M	69047	28.17M	84.01	97.48	92.88	56.02
control39	control	84499	42.25M	73918	30.46M	87.48	94.87	86.71	53.95
control40	control	82840	41.42M	67242	27.57M	81.17	96.07	89.21	51.62

## Sheet: Supplementary Table S2
Supplementary Table S2:16s rRNA sequencing data information
Num samples: 129
Num observations: 11,728
Total count: 6,788,872
Table density (fraction of non-zero values): 0.029
Counts/sample summary:
Min: 25,093.000
Max: 68,706.000
Median: 53,228.000
Mean: 52,626.915
Std. dev.: 7,268.125
Sample Metadata Categories: None provided
Observation Metadata Categories: None provided
Counts/sample detail:
control31: 25,093.000
AF4: 35,857.000
AF_OAC3: 37,703.000
AF6: 38,635.000
AF_OAC30: 39,625.000
AF39: 39,943.000
AF_OAC8: 40,155.000
AF_OAC16: 40,264.000
control10: 40,575.000
AF45: 40,580.000
AF_OAC40: 41,208.000
AF23: 41,620.000
AF47: 41,956.000
AF_OAC31: 43,091.000
AF_OAC36: 44,124.000
AF_OAC28: 44,525.000
AF35: 44,960.000
AF_OAC37: 45,015.000
AF33: 45,153.000
AF_OAC2: 45,188.000
AF36: 45,464.000
AF_OAC4: 45,482.000
AF_OAC34: 45,747.000
AF_OAC32: 46,062.000
AF20: 46,194.000
AF1: 46,743.000
AF44: 46,976.000
AF_OAC13: 47,181.000
AF_OAC42: 47,393.000
AF17: 47,432.000
AF_OAC22: 47,499.000
AF25: 47,559.000
AF31: 47,796.000
control1: 48,217.000
AF_OAC27: 48,692.000
AF_OAC1: 48,759.000
control28: 49,083.000
AF19: 49,139.000
AF32: 49,340.000
control25: 49,515.000
control16: 49,691.000
AF_OAC17: 49,821.000
AF21: 49,953.000
AF46: 50,048.000
AF_OAC38: 50,087.000
control29: 50,169.000
AF12: 50,350.000
AF13: 50,561.000
AF22: 50,665.000
AF_OAC11: 50,749.000
control14: 50,835.000
AF15: 50,970.000
control24: 51,032.000
AF7: 51,158.000
control27: 51,850.000
AF_OAC24: 51,853.000
AF_OAC25: 51,863.000
control26: 51,930.000
AF40: 52,062.000
AF34: 52,507.000
AF_OAC14: 52,542.000
control9: 52,799.000
AF3: 52,829.000
control36: 52,985.000
control13: 53,228.000
AF9: 53,298.000
control23: 53,307.000
AF37: 53,596.000
AF38: 53,600.000
AF5: 53,666.000
control30: 53,759.000
AF_OAC21: 53,860.000
AF_OAC7: 54,010.000
AF_OAC39: 54,026.000
AF11: 54,060.000
control4: 54,554.000
control40: 54,794.000
control33: 54,989.000
AF_OAC33: 55,106.000
AF_OAC6: 55,336.000
AF_OAC5: 55,362.000
control39: 55,789.000
AF_OAC41: 55,810.000
control35: 55,979.000
AF_OAC35: 56,096.000
AF_OAC12: 56,142.000
AF2: 56,283.000
AF_OAC15: 56,599.000
AF26: 57,008.000
AF16: 57,116.000
AF24: 57,263.000
control2: 57,393.000
control21: 57,492.000
AF_OAC20: 57,789.000
control15: 57,818.000
control37: 58,178.000
control7: 58,324.000
AF_OAC10: 58,455.000
AF8: 58,489.000
AF_OAC9: 58,540.000
AF41: 58,832.000
control11: 58,967.000
AF30: 59,039.000
control38: 59,646.000
AF18: 59,695.000
AF27: 59,892.000
AF28: 59,902.000
AF10: 59,992.000
AF29: 60,056.000
AF_OAC19: 60,127.000
control18: 60,384.000
control19: 60,404.000
AF43: 60,555.000
control6: 60,586.000
AF_OAC18: 60,874.000
AF_OAC26: 60,979.000
control20: 61,235.000
control5: 61,588.000
AF42: 61,685.000
control8: 61,697.000
AF_OAC29: 61,787.000
control32: 62,298.000
AF14: 62,472.000
AF_OAC23: 63,455.000
control12: 64,005.000
control3: 64,014.000
control34: 66,815.000
control17: 67,219.000
control22: 68,706.000

## Sheet: Supplementary Table S3
Table S3: Bacterial taxa with a significantly different LDA score in patients with AF compared to Control p-values were calculated by Kruskal Wallis rank sum test and are FDR corrected. k- kingdom, p- phylum, c- class, 0 -order, f- family, g- genus, s-species. For each microbial taxon, the LDA score and the group of individuals in which a significantly higher LDA scores was obtained
Control p-values were calculated by Mann Whitney (MW) test and are FDR corrected. k- kingdom, p- phylum, c- class, 0 -order, f- family, g- genus, s-species. For each microbial taxon, the LDA score and the group of individuals in which a significantly higher LDA scores was obtained.	Group	LDA score	P value (FDR corrected)
k__Bacteria.p__Firmicutes.c__Bacilli.o__Lactobacillales.f__Streptococcaceae.g__Streptococcus	AF	4.22	0.016
k__Bacteria.p__Firmicutes.c__Clostridia.o__Clostridiales.f__Lachnospiraceae.g__Lachnospiraceae_unclassified	AF	3.53	0.017
k__Bacteria.p__Fusobacteria	AF	4.07	0.002
k__Bacteria.p__Fusobacteria.c__Fusobacteriia.o__Fusobacteriales	AF	4.07	0.002
k__Bacteria.p__Fusobacteria.c__Fusobacteriia.o__Fusobacteriales.f__Fusobacteriaceae.g__Fusobacterium	AF	3.6	0
k__Bacteria.p__Firmicutes.c__Bacilli.o__Lactobacillales.f__Streptococcaceae.g__Streptococcus.s__Streptococcus_parasanguinis	AF	3.75	0.019
k__Bacteria.p__Fusobacteria.c__Fusobacteriia.o__Fusobacteriales.f__Fusobacteriaceae.g__Cetobacterium.s__Cetobacterium_somerae	AF	3.87	0.017
k__Bacteria.p__Fusobacteria.c__Fusobacteriia	AF	4.07	0.002
k__Bacteria.p__Firmicutes.c__Bacilli.o__Lactobacillales.f__Streptococcaceae	AF	4.22	0.015
k__Bacteria.p__Fusobacteria.c__Fusobacteriia.o__Fusobacteriales.f__Fusobacteriaceae	AF	4.08	0
k__Bacteria.p__Fusobacteria.c__Fusobacteriia.o__Fusobacteriales.f__Fusobacteriaceae.g__Cetobacterium	AF	3.93	0.018
k__Bacteria.p__Firmicutes.c__Bacilli.o__Lactobacillales.f__Lactobacillaceae	Control	3.6	0.021
k__Bacteria.p__Actinobacteria.c__Actinobacteria.o__Bifidobacteriales.f__Bifidobacteriaceae.g__Bifidobacterium.s__Bifidobacterium_adolescentis	Control	4.11	0.002
k__Bacteria.p__Firmicutes.c__Clostridia.o__Clostridiales.f__Ruminococcaceae.g__Ruminococcus_2.s__Ruminococcus_2_unclassified	Control	3.52	0.031
k__Bacteria.p__Actinobacteria.c__Actinobacteria.o__Bifidobacteriales	Control	4.59	0.017
k__Bacteria.p__Firmicutes.c__Erysipelotrichia.o__Erysipelotrichales.f__Erysipelotrichaceae.g__Catenibacterium.s__uncultured_Catenibacterium_sp_	Control	3.62	0.006
k__Bacteria.p__Actinobacteria.c__Actinobacteria.o__Bifidobacteriales.f__Bifidobacteriaceae.g__Bifidobacterium.s__Bifidobacterium_pseudocatenulatum	Control	4.33	0.026
k__Bacteria.p__Firmicutes.c__Clostridia.o__Clostridiales.f__Ruminococcaceae.g__Subdoligranulum.s__Subdoligranulum_unclassified	Control	3.96	0.04
k__Bacteria.p__Actinobacteria.c__Actinobacteria.o__Bifidobacteriales.f__Bifidobacteriaceae	Control	4.59	0.017
k__Bacteria.p__Firmicutes.c__Clostridia.o__Clostridiales.f__Ruminococcaceae.g__Ruminococcus_2	Control	3.52	0.029
k__Bacteria.p__Actinobacteria.c__Actinobacteria.o__Bifidobacteriales.f__Bifidobacteriaceae.g__Bifidobacterium	Control	4.59	0.017
k__Bacteria.p__Actinobacteria	Control	4.63	0.021
k__Bacteria.p__Firmicutes.c__Bacilli.o__Lactobacillales.f__Lactobacillaceae.g__Lactobacillus	Control	3.6	0.022
k__Bacteria.p__Actinobacteria.c__Actinobacteria	Control	4.59	0.028
k__Bacteria.p__Actinobacteria.c__Actinobacteria.o__Bifidobacteriales.f__Bifidobacteriaceae.g__Bifidobacterium.s__Bifidobacterium_longum	Control	3.88	0.003
k__Bacteria.p__Firmicutes.c__Erysipelotrichia.o__Erysipelotrichales.f__Erysipelotrichaceae.g__Catenibacterium	Control	3.64	0.007

## Sheet: Supplementary Table S4
Table S4: Bacterial taxa with a significantly different LDA score in patients with AF compared to AF-OAC p-values were calculated by Kruskal Wallis rank sum test and are FDR corrected. k- kingdom, p- phylum, c- class, 0 -order, f- family, g- genus, s-species. For each microbial taxon, the LDA score and the group of individuals in which a significantly higher LDA scores was obtained.
Bacterial taxa	Group	LDA score	P value (FDR corrected)
k__Bacteria.p__Actinobacteria.c__Actinobacteria.o__Bifidobacteriales.f__Bifidobacteriaceae.g__Bifidobacterium.s__Bifidobacterium_dentium	AF-OAC	3.68	0.036
k__Bacteria.p__Firmicutes.c__Negativicutes.o__Selenomonadales.f__Veillonellaceae.g__Megamonas	AF-OAC	4.23	0.014
k__Bacteria.p__Actinobacteria.c__Actinobacteria.o__Bifidobacteriales.f__Bifidobacteriaceae.g__Bifidobacterium.s__Bifidobacterium_longum	AF-OAC	4	0.001
k__Bacteria.p__Firmicutes.c__Negativicutes.o__Selenomonadales.f__Veillonellaceae.g__Megamonas.s__Megamonas_unclassified	AF-OAC	4.23	0.014
k__Bacteria.p__Firmicutes.c__Bacilli.o__Lactobacillales.f__Lactobacillaceae.g__Lactobacillus.s__uncultured_Lactobacillus_sp_	AF-OAC	3.6	0.001
k__Bacteria.p__Fusobacteria.c__Fusobacteriia.o__Fusobacteriales.f__Fusobacteriaceae	AF	4	0.033
k__Bacteria.p__Fusobacteria.c__Fusobacteriia.o__Fusobacteriales.f__Fusobacteriaceae.g__Cetobacterium.s__Cetobacterium_somerae	AF	3.91	0.001
k__Bacteria.p__Firmicutes.c__Clostridia.o__Clostridiales.f__Lachnospiraceae.g__Ruminococcus__torques_group.s__Ruminococcus__torques_group_unclassified	AF	3.56	0.027
k__Bacteria.p__Firmicutes.c__Clostridia.o__Clostridiales.f__Lachnospiraceae	AF	4.46	0.001
k__Bacteria.p__Firmicutes.c__Clostridia.o__Clostridiales.f__Lachnospiraceae.g__Roseburia	AF	3.67	0.017
